# Supplementary material for: Risk Assessment of Insecticides Used in Tomato to Control Whitefly on the Predator Macrolophus basicornis (Hemiptera: Miridae)
Source: Insects. 2021 Dec 7;12(12):1092. doi: 10.3390/insects12121092 (PMC8709244; doi:10.3390/insects12121092)
Supplement: Supplementary file 1 [file insects-12-01092-s001.zip]

Archive with 1 entries (1 files):
- insects-1471532-supplementary.pdf
